# Supplementary material for: Burn inhalation injury and intubation with dexamethasone-eluting endotracheal tubes modulate local microbiome and alter airway inflammation
Source: Front Bioeng Biotechnol. 2025 Feb 26;13:1524013. doi: 10.3389/fbioe.2025.1524013 (PMC11897493; doi:10.3389/fbioe.2025.1524013)
Supplement: Supplementary file 1 [file Table1.xlsx]

## Sheet: Supplementary Tables
	Supplementary Table 1. Differentially abundant taxa at the genus level determined from Analysis of Compositions of Microbiomes with Bias Correction 2 (ANCOM-BC2)
	0d vs. 3d								0d vs. 7d								Regular vs. Dexamethasone ETT
	Taxon	Log Fold Changes	Standard Error	Test Statistics (W)	p-value	adjusted p-value (q)	Differentially abundant (TRUE/FALSE)		Taxon	Log Fold Changes	Standard Error	Test Statistics (W)	p-value	adjusted p-value (q)	Differentially abundant (TRUE/FALSE)		Taxon	Log Fold Changes	Standard Error	Test Statistics (W)	p-value	adjusted p-value (q)	Differentially abundant (TRUE/FALSE)
	[Eubacterium] brachy group	0.327977	0.670325	0.489281	0.624643	1	FALSE		[Eubacterium] brachy group	0.159593	0.813536	0.196172	0.844475	1	FALSE		[Eubacterium] brachy group	-0.437464	0.585162	-0.747595	0.454705	1	FALSE
	[Eubacterium] nodatum group	0.00557282	0.665851	0.00836947	0.993322	1	FALSE		[Eubacterium] nodatum group	2.79335	0.808154	3.45645	0.000547333	0.0350293	TRUE		[Eubacterium] nodatum group	0.200508	0.581229	0.344972	0.730116	1	FALSE
	Acetitomaculum	-1.52605	0.837413	-1.82233	0.0684046	1	FALSE		Acetitomaculum	-2.02379	1.01451	-1.99484	0.0460608	1	FALSE		Acetitomaculum	-0.526409	0.732044	-0.719095	0.472082	1	FALSE
	Acinetobacter	-0.343548	0.959085	-0.358204	0.720191	1	FALSE		Acinetobacter	-1.9436	1.16089	-1.67424	0.0940838	1	FALSE		Acinetobacter	-0.545657	0.838989	-0.650374	0.515451	1	FALSE
	Actinobacillus	-1.23869	0.798304	-1.55166	0.120744	1	FALSE		Actinobacillus	-4.00642	0.967469	-4.14113	3.45595e-05	0.00248828	TRUE		Actinobacillus	-1.27145	0.697666	-1.82243	0.0683901	1	FALSE
	Actinomyces	1.88957	0.773426	2.44311	0.0145611	0.888228	FALSE		Actinomyces	2.69713	0.937546	2.8768	0.00401736	0.21292	FALSE		Actinomyces	-0.530152	0.675797	-0.784484	0.432756	1	FALSE
	Alloprevotella	0.212437	0.817413	0.259889	0.794949	1	FALSE		Alloprevotella	-1.79287	0.990456	-1.81015	0.0702727	1	FALSE		Alloprevotella	1.07087	0.714463	1.49885	0.133912	1	FALSE
	Alysiella	-2.16196	0.858156	-2.51931	0.0117586	0.753082	FALSE		Alysiella	-3.03335	1.03947	-2.91818	0.00352077	0.190122	FALSE		Alysiella	0.424302	0.750277	0.565527	0.571716	1	FALSE
	Arcanobacterium	0.305567	0.70413	0.433963	0.664315	1	FALSE		Arcanobacterium	0.17052	0.854196	0.199626	0.841773	1	FALSE		Arcanobacterium	-0.702724	0.61488	-1.14286	0.253095	1	FALSE
	Atopobium	0.338864	0.650265	0.521117	0.602286	1	FALSE		Atopobium	2.10085	0.789408	2.6613	0.00778399	0.381415	FALSE		Atopobium	-0.322877	0.567528	-0.568919	0.569411	1	FALSE
	Bacteroides	1.96852	0.51252	3.84086	0.000122604	0.00931791	TRUE		Bacteroides	2.37665	0.623683	3.81067	0.000138589	0.00956264	TRUE		Bacteroides	-0.59062	0.446463	-1.32289	0.185873	1	FALSE
	Bergeriella	2.76191	0.726072	3.80391	0.000142431	0.0106823	TRUE		Bergeriella	4.48478	0.880588	5.09294	3.52549e-07	2.67937e-05	TRUE		Bergeriella	0.17035	0.634169	0.268619	0.788223	1	FALSE
	Bergeyella	-1.98414	0.835394	-2.37509	0.0175445	1	FALSE		Bergeyella	-3.7203	1.01209	-3.67588	0.000237034	0.0156443	TRUE		Bergeyella	-0.15836	0.730269	-0.216852	0.828324	1	FALSE
	Bifidobacterium	1.23253	0.595109	2.0711	0.0383491	1	FALSE		Bifidobacterium	-0.192141	0.723062	-0.265733	0.790445	1	FALSE		Bifidobacterium	-0.520935	0.519042	-1.00365	0.315549	1	FALSE
	Brachymonas	-0.244137	0.514555	-0.474462	0.635171	1	FALSE		Brachymonas	-0.0199663	0.626133	-0.0318882	0.974561	1	FALSE		Brachymonas	-0.160583	0.448251	-0.358243	0.720162	1	FALSE
	Campylobacter	0.50875	0.66228	0.76818	0.44238	1	FALSE		Campylobacter	0.285639	0.803859	0.355335	0.722339	1	FALSE		Campylobacter	-0.0624941	0.57809	-0.108104	0.913913	1	FALSE
	Catonella	-0.375435	0.721231	-0.520548	0.602682	1	FALSE		Catonella	2.25756	0.874765	2.58076	0.00985837	0.473202	FALSE		Catonella	-0.984492	0.629913	-1.5629	0.118076	1	FALSE
	Christensenellaceae R-7 group	-0.557901	0.849518	-0.656726	0.511357	1	FALSE		Christensenellaceae R-7 group	2.60278	1.02907	2.52924	0.011431	0.537258	FALSE		Christensenellaceae R-7 group	1.30497	0.742684	1.7571	0.0789003	1	FALSE
	Clostridium sensu stricto 1	-1.71397	0.82618	-2.07457	0.0380264	1	FALSE		Clostridium sensu stricto 1	-2.83146	1.001	-2.82863	0.00467481	0.24309	FALSE		Clostridium sensu stricto 1	-0.889607	0.72217	-1.23185	0.218004	1	FALSE
	Conchiformibius	1.83637	0.677259	2.71147	0.00669848	0.4421	FALSE		Conchiformibius	2.68766	0.821875	3.27015	0.00107489	0.0644935	FALSE		Conchiformibius	0.112347	0.591257	0.190014	0.849298	1	FALSE
	Conservatibacter	0.421482	0.498734	0.845105	0.398052	1	FALSE		Conservatibacter	0.632076	0.607085	1.04117	0.297799	1	FALSE		Conservatibacter	0.0895732	0.434353	0.206222	0.836617	1	FALSE
	Corynebacterium	-1.5527	0.780154	-1.99024	0.0465641	1	FALSE		Corynebacterium	-1.73072	0.945638	-1.83021	0.0672185	1	FALSE		Corynebacterium	0.0142578	0.681711	0.0209147	0.983314	1	FALSE
	Desulfovibrio	0.40229	0.706052	0.569774	0.568831	1	FALSE		Desulfovibrio	2.52487	0.856507	2.94787	0.0031997	0.175983	FALSE		Desulfovibrio	0.95242	0.61657	1.54471	0.122417	1	FALSE
	Dielma	-0.339586	0.796595	-0.426298	0.669891	1	FALSE		Dielma	-1.72504	0.965414	-1.78685	0.0739625	1	FALSE		Dielma	-0.0274472	0.696163	-0.0394263	0.96855	1	FALSE
	DNF00809	2.16815	0.701056	3.0927	0.00198346	0.134875	FALSE		DNF00809	3.21761	0.850498	3.78321	0.000154818	0.0105276	TRUE		DNF00809	0.0231892	0.612177	0.0378799	0.969783	1	FALSE
	Dysgonomonas	0.164696	0.798665	0.206214	0.836624	1	FALSE		Dysgonomonas	-0.953322	0.967905	-0.984934	0.324656	1	FALSE		Dysgonomonas	-0.107764	0.697984	-0.154393	0.8773	1	FALSE
	Escherichia-Shigella	-1.00025	0.785931	-1.27269	0.203128	1	FALSE		Escherichia-Shigella	-1.968	0.952587	-2.06595	0.0388331	1	FALSE		Escherichia-Shigella	0.137665	0.68679	0.200447	0.841131	1	FALSE
	Faecalibacterium	0.247442	0.610529	0.405291	0.685263	1	FALSE		Faecalibacterium	0.015799	0.741611	0.0213036	0.983003	1	FALSE		Faecalibacterium	0.433898	0.532597	0.814684	0.415253	1	FALSE
	Family XIII UCG-001	0.384637	0.528664	0.727565	0.46688	1	FALSE		Family XIII UCG-001	1.00699	0.643115	1.56579	0.117397	1	FALSE		Family XIII UCG-001	0.611672	0.460646	1.32786	0.184225	1	FALSE
	Filifactor	0.746114	0.669159	1.115	0.264849	1	FALSE		Filifactor	3.5797	0.812133	4.40778	1.04434e-05	0.000783256	TRUE		Filifactor	-0.371832	0.584137	-0.636549	0.524419	1	FALSE
	Flavobacterium	-0.299165	0.809497	-0.369569	0.711703	1	FALSE		Flavobacterium	-0.641657	0.980933	-0.654129	0.513029	1	FALSE		Flavobacterium	0.111023	0.707505	0.156922	0.875306	1	FALSE
	Fusobacterium	1.45312	0.575603	2.52451	0.0115859	0.753082	FALSE		Fusobacterium	2.70092	0.699597	3.86069	0.000113068	0.00791479	TRUE		Fusobacterium	-1.01401	0.501897	-2.02035	0.0433469	1	FALSE
	Gemella	-1.56262	0.859565	-1.81792	0.0690758	1	FALSE		Gemella	-3.39816	1.04116	-3.26381	0.00109923	0.0648546	FALSE		Gemella	-0.721124	0.751516	-0.959559	0.337277	1	FALSE
	Globicatella	-1.84434	0.74583	-2.47287	0.0134032	0.844399	FALSE		Globicatella	-3.00604	0.904352	-3.32397	0.000887457	0.0550223	FALSE		Globicatella	-0.494214	0.651538	-0.758534	0.448131	1	FALSE
	Helcococcus	0.495975	0.594196	0.8347	0.403887	1	FALSE		Helcococcus	0.762157	0.721964	1.05567	0.291119	1	FALSE		Helcococcus	-0.288337	0.51824	-0.556377	0.577953	1	FALSE
	Johnsonella	0.443007	0.770437	0.575008	0.565286	1	FALSE		Johnsonella	1.39734	0.93395	1.49617	0.13461	1	FALSE		Johnsonella	0.199716	0.67317	0.296679	0.766711	1	FALSE
	Lachnoanaerobaculum	0.311087	0.478236	0.650488	0.515377	1	FALSE		Lachnoanaerobaculum	1.7349	0.582397	2.97889	0.00289294	0.162004	FALSE		Lachnoanaerobaculum	-0.0842763	0.416353	-0.202415	0.839592	1	FALSE
	Lachnoclostridium	0.222128	0.692228	0.320888	0.748295	1	FALSE		Lachnoclostridium	1.31919	0.83988	1.57069	0.116254	1	FALSE		Lachnoclostridium	-0.131349	0.604417	-0.217316	0.827962	1	FALSE
	Lactobacillus	0.084986	0.753643	0.112767	0.910215	1	FALSE		Lactobacillus	-1.77358	0.913749	-1.94099	0.0522596	1	FALSE		Lactobacillus	0.246332	0.658406	0.374134	0.708305	1	FALSE
	Leptotrichia	-1.04385	0.814384	-1.28177	0.199924	1	FALSE		Leptotrichia	-2.99388	0.986813	-3.03389	0.00241422	0.13761	FALSE		Leptotrichia	-1.14152	0.711801	-1.60371	0.108779	1	FALSE
	Leucobacter	-0.628271	0.664872	-0.94495	0.344684	1	FALSE		Leucobacter	-1.00851	0.806977	-1.24974	0.211395	1	FALSE		Leucobacter	0.0589985	0.580369	0.101657	0.919029	1	FALSE
	Limosilactobacillus	0.599349	0.683938	0.876321	0.380856	1	FALSE		Limosilactobacillus	-0.98668	0.829909	-1.1889	0.234478	1	FALSE		Limosilactobacillus	0.158851	0.597129	0.266025	0.79022	1	FALSE
	Mageeibacillus	0.245521	0.8797	0.279096	0.780171	1	FALSE		Mageeibacillus	-0.569442	1.06538	-0.534495	0.592999	1	FALSE		Mageeibacillus	-1.31116	0.769214	-1.70454	0.0882798	1	FALSE
	Megasphaera	0.842645	0.667859	1.26171	0.207053	1	FALSE		Megasphaera	-0.238007	0.81057	-0.293629	0.769041	1	FALSE		Megasphaera	-0.609429	0.582994	-1.04534	0.295864	1	FALSE
	Moraxella	-2.159	1.00485	-2.14858	0.0316674	1	FALSE		Moraxella	-3.8383	1.21594	-3.15664	0.00159596	0.0925656	FALSE		Moraxella	-0.890882	0.87921	-1.01328	0.310928	1	FALSE
	Murdochiella	0.546347	0.681971	0.80113	0.423057	1	FALSE		Murdochiella	2.76205	0.827543	3.33766	0.000844883	0.0532276	FALSE		Murdochiella	1.31723	0.5954	2.21234	0.0269429	1	FALSE
	Mycoplasma	-1.81073	1.08126	-1.67465	0.0940027	1	FALSE		Mycoplasma	-1.30425	1.30788	-0.997226	0.318655	1	FALSE		Mycoplasma	-0.728294	0.946361	-0.769573	0.441553	1	FALSE
	Neisseria	-2.44532	0.751049	-3.25588	0.00113042	0.0791297	FALSE		Neisseria	-1.5913	0.910629	-1.74747	0.0805558	1	FALSE		Neisseria	-0.598151	0.656126	-0.911642	0.361957	1	FALSE
	Olsenella	0.759773	0.643598	1.18051	0.237798	1	FALSE		Olsenella	-0.512774	0.781388	-0.656234	0.511674	1	FALSE		Olsenella	-0.338008	0.561667	-0.601794	0.547311	1	FALSE
	Oribacterium	-0.103904	0.687893	-0.151047	0.879938	1	FALSE		Oribacterium	-0.637004	0.834666	-0.763184	0.445354	1	FALSE		Oribacterium	0.480875	0.600606	0.80065	0.423334	1	FALSE
	Parvimonas	1.2133	0.65574	1.85028	0.0642727	1	FALSE		Parvimonas	1.77805	0.795992	2.23376	0.0254991	1	FALSE		Parvimonas	-0.413238	0.57234	-0.722015	0.470285	1	FALSE
	Pelistega	-0.622807	0.672708	-0.925821	0.354539	1	FALSE		Pelistega	-1.38578	0.816402	-1.69742	0.0896175	1	FALSE		Pelistega	0.250842	0.587257	0.427142	0.669276	1	FALSE
	Peptoanaerobacter	0.699553	0.745896	0.937869	0.348312	1	FALSE		Peptoanaerobacter	1.69797	0.904431	1.87739	0.0604651	1	FALSE		Peptoanaerobacter	0.216336	0.651596	0.33201	0.739882	1	FALSE
	Peptococcus	1.14042	0.606439	1.88052	0.0600367	1	FALSE		Peptococcus	3.19776	0.736692	4.3407	1.42027e-05	0.001051	TRUE		Peptococcus	1.07962	0.529002	2.04086	0.0412647	1	FALSE
	Peptostreptococcus	1.69112	0.498776	3.39055	0.000697527	0.0495244	TRUE		Peptostreptococcus	2.2	0.607136	3.62357	0.00029057	0.018887	TRUE		Peptostreptococcus	-0.324973	0.43439	-0.748113	0.454392	1	FALSE
	Phascolarctobacterium	-0.987585	0.676522	-1.4598	0.144346	1	FALSE		Phascolarctobacterium	1.65656	0.82099	2.01776	0.0436165	1	FALSE		Phascolarctobacterium	0.638885	0.59061	1.08174	0.279369	1	FALSE
	Porphyromonas	1.12183	0.456075	2.45974	0.0139036	0.862024	FALSE		Porphyromonas	1.17069	0.555686	2.10674	0.0351399	1	FALSE		Porphyromonas	-0.842636	0.396903	-2.12303	0.0337517	1	FALSE
	Prevotella	0.718246	0.468563	1.53287	0.125308	1	FALSE		Prevotella	1.13438	0.57074	1.98755	0.046861	1	FALSE		Prevotella	0.498681	0.407862	1.22267	0.221454	1	FALSE
	Prevotella_7	2.22565	0.646753	3.44127	0.000578998	0.0422668	TRUE		Prevotella_7	2.20047	0.785183	2.8025	0.0050709	0.253545	FALSE		Prevotella_7	-0.535663	0.56444	-0.949016	0.342612	1	FALSE
	Prevotellaceae UCG-001	-0.00727165	0.56648	-0.0128366	0.989758	1	FALSE		Prevotellaceae UCG-001	0.688708	0.68862	1.00013	0.317249	1	FALSE		Prevotellaceae UCG-001	-0.133961	0.493879	-0.271242	0.786205	1	FALSE
	Prevotellaceae UCG-003	0.905957	0.638181	1.41959	0.155726	1	FALSE		Prevotellaceae UCG-003	1.30836	0.774872	1.68848	0.0913185	1	FALSE		Prevotellaceae UCG-003	0.642333	0.556905	1.1534	0.248747	1	FALSE
	Proteocatella	-0.00141706	0.901233	-0.00157236	0.998745	1	FALSE		Proteocatella	-0.944331	1.09129	-0.865336	0.386854	1	FALSE		Proteocatella	-1.63104	0.788141	-2.06947	0.0385019	1	FALSE
	Rikenellaceae RC9 gut group	-0.936634	0.604192	-1.55022	0.121088	1	FALSE		Rikenellaceae RC9 gut group	0.296237	0.733989	0.403599	0.686507	1	FALSE		Rikenellaceae RC9 gut group	0.32327	0.527027	0.613385	0.539622	1	FALSE
	Rothia	-2.62469	0.820739	-3.19795	0.00138407	0.095501	FALSE		Rothia	-4.15275	0.994457	-4.1759	2.96807e-05	0.00216669	TRUE		Rothia	-0.511903	0.717387	-0.713565	0.475496	1	FALSE
	S5-A14a	0.697546	0.738667	0.944332	0.345	1	FALSE		S5-A14a	1.87545	0.895736	2.09375	0.0362821	1	FALSE		S5-A14a	0.842566	0.645241	1.30582	0.191615	1	FALSE
	Staphylococcus	-2.73993	0.779454	-3.51519	0.000439446	0.032519	TRUE		Staphylococcus	-2.67039	0.944796	-2.82642	0.00470719	0.24309	FALSE		Staphylococcus	-0.407727	0.681096	-0.598634	0.549417	1	FALSE
	Stomatobaculum	1.04645	0.592478	1.76622	0.0773582	1	FALSE		Stomatobaculum	2.39142	0.719897	3.32189	0.000894106	0.0550223	FALSE		Stomatobaculum	0.913233	0.51673	1.76733	0.0771727	1	FALSE
	Streptobacillus	-1.10505	0.866376	-1.27549	0.202137	1	FALSE		Streptobacillus	-2.38262	1.04936	-2.27055	0.0231741	1	FALSE		Streptobacillus	-0.27896	0.757503	-0.368263	0.712677	1	FALSE
	Streptococcus	-0.64869	0.612195	-1.05961	0.289321	1	FALSE		Streptococcus	-3.07691	0.743615	-4.13777	3.50703e-05	0.00248999	TRUE		Streptococcus	-0.784678	0.534061	-1.46926	0.141761	1	FALSE
	Terrisporobacter	-2.23327	0.805932	-2.77104	0.0055877	0.374376	FALSE		Terrisporobacter	-3.68859	0.976645	-3.7768	0.000158859	0.0106436	TRUE		Terrisporobacter	-0.34746	0.704371	-0.493291	0.621807	1	FALSE
	Treponema	-1.21708	0.597511	-2.03692	0.0416579	1	FALSE		Treponema	1.07858	0.725951	1.48575	0.137345	1	FALSE		Treponema	-1.08865	0.521154	-2.08892	0.0367153	1	FALSE
	Trueperella	-0.407367	0.829331	-0.4912	0.623285	1	FALSE		Trueperella	0.094314	1.00479	0.0938641	0.925217	1	FALSE		Trueperella	0.138199	0.72494	0.190635	0.848812	1	FALSE
	Tyzzerella	2.66157	0.773685	3.44012	0.000581451	0.0422668	TRUE		Tyzzerella	2.15091	0.937857	2.29343	0.0218232	1	FALSE		Tyzzerella	0.0909051	0.676025	0.13447	0.893031	1	FALSE
	UCG-005	-1.19568	0.755533	-1.58257	0.11352	1	FALSE		UCG-005	-1.43588	0.916023	-1.56752	0.116994	1	FALSE		UCG-005	-0.473237	0.660068	-0.716953	0.473403	1	FALSE
	Veillonella	1.25273	0.626277	2.00029	0.0454693	1	FALSE		Veillonella	-1.71843	0.760554	-2.25944	0.0238557	1	FALSE		Veillonella	0.656839	0.54644	1.20203	0.229351	1	FALSE
	Vespertiliibacter	0.716839	0.531131	1.34965	0.177129	1	FALSE		Vespertiliibacter	-0.335924	0.646085	-0.519938	0.603107	1	FALSE		Vespertiliibacter	-0.175072	0.462814	-0.378277	0.705225	1	FALSE
