# Supplementary material for: Burn inhalation injury and intubation with dexamethasone-eluting endotracheal tubes modulate local microbiome and alter airway inflammation
Source: Front Bioeng Biotechnol. 2025 Feb 26;13:1524013. doi: 10.3389/fbioe.2025.1524013 (PMC11897493; doi:10.3389/fbioe.2025.1524013)
Supplement: Supplementary file 2 [file DataSheet1.xlsx]

## Sheet: Fig2
Table 1. Large animal CT surface area-to-volume ratio measurements for non-injured and burn injured airways determined from 3D renderings of the airway where the 5 cm segment of endotracheal tube was placed.
		Volume (mm^3)	Surface(mm^2)	SA/V
	No Injury	2639.49	4591.27	1.73945
		2718	5215.64	1.91893
		3056.38	4765.36	1.55915
		2322.15	4411.7	1.89984
		2088.09	4493.52	2.15197
		3605.46	4535.1	1.25784
		2876.51	6050.53	2.10343
		2516.6	4571.36	1.81648
		2607.8	5451.43	2.09043
		2538.01	4969.62	1.95808
		2930.73	5095.48	1.73864
		2902.86	4591.61	1.58175
		2413.87	4976.02	2.06143
		2491.91	5208.02	2.08997
		2956.2	5270.55	1.78288
		2679.63	4897.46	1.82766	Avg	1.83869
		3109.05	5222.34	1.67972	SE	0.0557797
	Injured	2962.85	4981.25	1.68124
		2660.65	5530.26	2.07854
		2218.02	4202.2	1.89457
		3903.98	5282.08	1.353
		3308.35	5053.19	1.52741
		3927.46	5182.62	1.31959
		3740.21	4935.89	1.31968
		3061.75	4704.2	1.53644
		3098.06	5066.16	1.63527
		2919.68	4473.32	1.53213
		3022.85	4812.69	1.5921
		3225.28	5206.95	1.61442
		3027.63	5005.95	1.65342
		4217.39	5888.87	1.39633
		3121.24	4882.65	1.56433
		3141.65	5257.14	1.67337
		3070.97	5533.82	1.80198	Avg	1.60688
		2789.44	4881.6	1.75003	SE	0.045456

## Sheet: Fig3
Table 2. Quantification of biofilm volume (mm3) based on 3D composites constructed from µCT scans of regular and dexamethasone-coated ETTs, demonstrating biofilm inclusions at the end of study
			ETT Measurement
	ETT Type	Duration	Guidewire (µm^3)	ETT (µm^3)	Biofilm (µm^3)	Biofilm (mm^3)		Summary: ETT Measurement Biofilm (mm3)
	Regular ETT	7d	1.26114e+11	1.79072e+12	1.58953e+11	158.953			Regular 3d	Regular 7d	Dexamethasone 3d	Dexamentasone 7d
	Regular ETT	7d	1.01115e+11	1.66816e+12	6.9828e+10	69.828			5.75267	51.7728	93.8231	429.56
	Regular ETT	7d	1.00447e+11	1.73702e+12	8.47083e+10	84.7083			64.95	158.953	75.3166	130.815
	Regular ETT	3d	5.67109e+09	9.19479e+10	5.75267e+09	5.75267			48.0445	69.828	208.377	73.9679
	Regular ETT	7d	1.1596e+11	1.65869e+12	5.17728e+10	51.7728			39.2167	84.7083	120.015
	Regular ETT	3d	1.20351e+11	1.67072e+12	6.495e+10	64.95
	Regular ETT	3d	1.1834e+11	1.63847e+12	4.80445e+10	48.0445		AVERAGE	39.491	91.3154	124.383	211.447
	Regular ETT	3d	1.18207e+11	1.67962e+12	3.92167e+10	39.2167		SE	10.781	20.3773	25.5141	90.0464
	Regular ETT	3d	4.05668e+10	5.22724e+11	1.58711e+11	158.711
	Dexamethasone ETT	3d	1.16279e+11	1.48009e+12	9.38231e+10	93.8231
	Dexamethasone ETT	3d	1.22752e+11	1.54657e+12	7.53166e+10	75.3166
	Dexamethasone ETT	3d	1.21189e+11	1.57459e+12	2.08377e+11	208.377
	Dexamethasone ETT	7d	1.19996e+11	1.58458e+12	4.2956e+11	429.56
	Dexamethasone ETT	3d	1.7399e+10	1.56053e+12	1.20015e+11	120.015
	Dexamethasone ETT	7d	3.63485e+10	5.69691e+11	1.30815e+11	130.815
	Dexamethasone ETT	7d	1.00085e+11	1.69265e+12	7.39679e+10	73.9679

## Sheet: Fig5
Alpha Diversity Estimates													PCoA Values
Table 3. Standard alpha diversity estimates													Table 4. Principal coordinate analysis (PCoA) vectors based on Bray-Curtis dissimilarity index.
Sample_Name	Type	Duration	Observed	Chao1	se.chao1	ACE	se.ACE	Shannon	Simpson	InvSimpson	Fisher			Axis.1	Axis.2	Axis.3	Axis.4	Axis.5	Axis.6	Axis.7	Axis.8	Axis.9	Axis.10	Axis.11	Axis.12	Axis.13	Axis.14	Axis.15	Axis.16	Axis.17	Axis.18	Axis.19	Axis.20	Axis.21	Axis.22	Axis.23	Axis.24	Axis.25	Axis.26	Axis.27	Axis.28	Axis.29	Axis.30	Axis.31	Axis.32	Axis.33
28P-TG291206	Dexamethason ETT	0d	303	303	0.0184879	303.306	8.23641	4.42042	0.971987	35.6979	48.2368		21E-TG291188	-0.345464	-0.000512449	-0.189695	-0.0118466	0.175176	0.168423	0.0854047	-0.0722468	0.0406356	0.0491677	0.123367	0.0390402	0.0509262	-0.0294652	0.0653228	-0.034711	0.012861	-0.0598794	0.0117366	-0.00749541	0.0227114	-0.0311474	-0.0376028	0.0547292	-0.0337305	0.0269408	0.0106056	0.121639	0.135523	0.00288303	-0.0366305	0.00246187	-0.00885144
29P-TG291208	Dexamethason ETT	0d	377	378	1.58093	377.698	9.28749	4.04479	0.939199	16.4471	59.196		22E-TG291190	-0.0222528	-0.175354	-0.110174	-0.0853649	0.209916	-0.16692	0.0591949	-0.0773049	0.0812728	0.048828	0.135915	0.0304634	0.0772114	0.0989557	-0.026065	0.112188	0.0443121	-0.0504341	0.00857361	-0.106984	-0.0547323	-0.038154	0.0798321	0.0193526	0.00855252	-0.135083	-0.0363151	-0.000418932	-0.0373261	0.0445861	0.016578	0.0128535	0.0171655
30P-TG291211	Dexamethason ETT	0d	134	134.2	0.534534	134.917	5.56563	3.1519	0.913299	11.5339	17.4888		23E-TG291193	-0.491952	0.0424772	-0.171677	-0.0314287	0.110895	0.0889028	-0.0207714	-0.033054	0.0372991	-0.0369067	0.0411728	-0.0258969	-0.0840004	-0.0484856	-0.0445709	-0.010051	-0.0139654	0.131506	-0.00662008	0.0741207	-0.00139957	0.0562068	0.0098402	-0.0345868	0.0532724	0.0346304	0.0126596	-0.0472316	0.0217755	0.0139252	-0.00282823	0.00422775	0.0618637
31P-TG291214	Dexamethason ETT	0d	254	254.375	0.757997	255.259	7.31454	3.38968	0.874	7.93649	35.6558		24E-TG291196	-0.331135	-0.125572	-0.180115	0.0524939	0.0431193	-0.0640172	0.0363444	0.0270629	-0.123725	-0.152737	-0.0771715	-0.150108	-0.170313	-0.0439632	-0.0094707	-0.00351617	-0.0597442	0.0667856	0.0241435	0.0255063	0.00259336	0.0201672	0.00349983	-0.0151302	0.0450176	-0.110392	-0.0345788	-0.00966877	0.0407129	0.0467267	-0.00160761	0.00687124	-0.0394522
32P-TG291217	Dexamethason ETT	0d	355	355.4	0.792251	355.863	9.0745	3.19313	0.77964	4.53804	55.0064		25E-TG291198	-0.00189914	-0.308982	-0.00600855	0.0950497	0.054167	-0.11749	0.0230117	-0.00689183	0.0279164	-0.0580335	0.0253552	-0.0444689	-0.0243892	0.0340361	0.120391	-0.0582644	0.0439333	-0.0359211	0.0885386	-0.0903335	0.110059	-0.0557709	-0.0501091	0.0428628	-0.0418793	0.0773467	0.0487355	-0.144562	0.0267728	0.00704452	0.00932143	0.0194922	0.000916901
33P-TG291220	Dexamethason ETT	0d	265	266.647	1.83137	267.878	7.72466	4.06687	0.955237	22.3397	40.6095		26E-TG291201	0.0103731	-0.149303	0.151236	-0.0354611	0.128275	-0.109413	0.164594	-0.0600139	-0.0799378	0.0902495	-0.0297034	-0.0147528	0.0129153	0.0283001	-0.044743	0.0688533	-0.0602654	0.044639	-0.0574805	0.0162285	-0.115448	0.0331167	0.0300004	0.0902845	0.113615	0.0950279	0.101886	0.00386997	0.0115004	-0.027777	0.028797	0.0113597	-0.0157952
34P-TG291223	Dexamethason ETT	0d	290	291.364	1.73689	291.647	8.0072	4.05951	0.957779	23.685	43.5308		27E-TG291204	0.153063	-0.141715	0.237665	-0.133447	0.227162	-0.0215504	0.0739793	0.0743823	-0.0861699	-0.0951968	-0.0203673	0.025337	-0.0322317	0.0393871	-0.0870227	0.0543961	-0.0466671	-0.0153218	-0.112121	-0.0241547	0.118711	0.0972897	-0.113748	-0.0603815	-0.0963711	-0.0140545	0.0429524	0.0527109	-0.0150985	0.0172183	0.0119556	-0.00361132	0.00866583
35P-TG291226	Dexamethason ETT	0d	357	357	0.012178	357.297	9.38689	4.30659	0.96139	25.9003	62.19		28E-TG291207	-0.124175	-0.0259174	0.306565	0.0180395	-0.157107	-0.0644771	0.0408419	-0.0723741	0.0780229	0.0352027	0.149182	-0.0560661	0.00442849	-0.13007	0.0697447	-0.0939325	-0.0933888	-0.0821126	-0.0654588	0.158482	0.00839676	0.0464042	0.036442	0.0793616	-0.0535954	-0.0896104	0.00715272	-0.0303714	-0.00671429	-0.0102629	0.00961844	0.0102086	0.00510274
36P-TG291229	Dexamethason ETT	0d	233	233	0.0623657	233.185	7.5938	2.29552	0.625823	2.67254	36.2879		29E-TG291209	-0.337664	-0.121598	0.0181472	0.0260087	0.020388	-0.207032	0.0395022	-0.00202809	0.0215821	0.130981	-0.193383	-0.0408312	0.189059	0.173465	-0.0222401	-0.157721	-0.0538843	0.0553167	0.071391	0.0873549	0.0137771	0.00358648	0.00453074	-0.0580877	-0.0344684	0.00751081	-0.0441745	0.0336932	-0.00419895	-0.00994825	-0.0148005	-0.00237826	0.00224759
28E-TG291207	Dexamethason ETT	3d	397	397.764	1.0029	401.356	9.95097	4.39977	0.960261	25.1642	71.5256		30E-TG291212	0.0736438	-0.2641	0.241451	0.0518561	0.124885	0.00934907	-0.0396955	0.0584219	-0.0314208	0.070887	-0.0760772	0.0212001	-0.0374148	-0.206908	0.015774	-0.0454441	0.154572	-0.0253198	0.0146285	-0.0235725	0.07266	-0.0228704	0.146943	-0.0889878	0.0560691	0.00947109	-0.0232754	0.0490897	0.00919243	-0.0271107	0.0119994	-0.00103131	0.0023319
29E-TG291209	Dexamethason ETT	3d	191	191.15	0.444869	192.157	6.69679	3.04479	0.851142	6.71781	30.4276		31E-TG291215	-0.23939	0.172581	0.31023	-0.124049	-0.155048	-0.0516825	0.0511705	0.016713	-0.0302459	0.0546554	0.149296	0.130911	0.0991954	-0.0379065	-0.0698729	0.00965318	0.0873581	0.112532	-0.00195812	-0.014417	0.0257393	-0.0519733	-0.108641	-0.0394906	0.0723947	-0.00664069	-0.0473779	-0.0533113	0.035937	0.0502841	-0.0139205	-0.00723463	-0.0159742
30E-TG291212	Dexamethason ETT	3d	292	292.196	0.485526	294.165	8.491	4.48902	0.978978	47.5686	49.7649		32E-TG291218	-0.405366	0.0831779	0.163088	-0.0190347	-0.225766	-0.113521	-0.0524497	0.0108121	0.0217618	-0.0464205	0.0572789	-0.0925489	-0.0526108	0.0212092	0.198984	0.0641726	-0.0986778	-0.0435651	0.0310927	-0.130036	-0.0730313	0.00553008	-0.0212268	-0.114209	0.0251374	0.0350864	0.0235115	0.0718399	-0.0175101	-0.00686841	-0.00201208	-0.0072797	0.00927159
32E-TG291218	Dexamethason ETT	3d	234	234.031	0.188864	234.725	7.56138	3.88841	0.947626	19.0935	40.8956		33E-TG291221	0.0140403	-0.3271	-0.0575238	0.184055	-0.0446694	-0.0764632	-0.145945	0.0859891	-0.0523624	0.0484632	-0.00957186	-0.0397639	0.0128445	-0.116403	-0.0597185	0.0918322	0.0947486	0.00281077	0.00787828	0.0510603	-0.169681	-0.0318765	-0.102598	0.0121134	-0.0865061	-0.0018965	0.0152288	-0.00327145	-0.00693842	-0.00869016	-0.0469595	-0.0350023	0.00627789
33E-TG291221	Dexamethason ETT	3d	219	219.1	0.348055	220.182	7.3293	3.70325	0.950411	20.1658	32.3431		34E-TG291224	-0.434092	0.171486	-0.0559023	-0.0952911	-0.0129533	0.117634	-0.00806832	0.120551	-0.169124	0.0431058	-0.210705	0.0865586	0.0434789	-0.00688423	0.00546817	0.0113596	-0.0186768	-0.232563	-0.0447871	0.010674	-0.0109707	-0.0578961	-0.0284089	0.0156489	0.051241	-0.0332452	0.0181125	-0.0585474	-0.00458435	0.0164669	0.000338288	0.00386388	0.0113949
31E-TG291215	Dexamethason ETT	7d	463	463.733	0.967035	467.503	10.6377	4.7342	0.975086	40.1383	91.5792		35E-TG291227	-0.456046	0.208697	0.0527229	-0.12066	-0.103213	0.0537068	-0.0225439	0.110508	-0.129681	0.011433	-0.0588889	0.0215319	0.0189198	0.00217212	0.0301119	0.071828	0.0540137	0.139486	0.0196096	-0.0883015	0.0193971	0.0366228	0.117677	0.117534	-0.131611	-0.00174635	-0.000997704	-0.00233788	-0.00968652	-0.0265686	0.0110909	-0.000627778	-0.00269244
34E-TG291224	Dexamethason ETT	7d	302	302.021	0.152714	302.677	8.66763	3.32079	0.850503	6.68911	50.6085		36E-TG291230	-0.422097	0.0680855	0.0258866	-0.0112763	-0.131716	-0.0841837	-0.137585	-0.0178127	0.175032	-0.106378	0.0482785	-0.0646217	-0.114781	0.104105	-0.246074	0.0170681	0.0794056	-0.11292	0.00220808	0.0278503	0.0518126	-0.0359582	0.0304203	0.0342699	0.00685233	0.0624703	-0.00208979	0.0322376	-0.0111672	-0.0247719	0.014416	-0.00785483	-0.0101931
35E-TG291227	Dexamethason ETT	7d	333	333.12	0.374001	334.387	9.08074	4.27136	0.965322	28.8364	56.7202		19P-TG291184	0.323547	0.0619718	-0.248119	-0.0858373	-0.179839	-0.0411379	0.0873562	0.143856	0.137985	0.0898736	-0.0495584	-0.0253154	0.0206062	-0.0570115	0.0439659	0.0544678	0.0233903	0.0270413	0.0363	0.076841	0.0494236	-0.034026	-0.0162497	-0.00439603	-0.00645025	-8.75847e-05	0.0635593	0.0394705	0.0106891	0.0652065	0.0993359	-0.0340836	0.000707578
36E-TG291230	Dexamethason ETT	7d	261	261	0.0172083	261.277	8.07218	3.79823	0.924181	13.1892	46.5148		20P-TG291186	0.287428	-0.0288129	-0.0450672	-0.207725	0.0317999	-0.0392731	-0.123567	0.0112731	-0.0819378	-0.283842	0.0369448	0.0942104	0.131437	-0.0683475	-0.00684192	0.0112239	-0.0781197	0.00976464	0.0743067	0.0751874	-0.0568745	-0.0851965	0.00345648	-0.0137262	-0.0152227	0.0329753	-0.0432893	0.0195657	0.0132226	-0.041856	0.0448239	0.0456479	0.00204421
19P-TG291184	Regular ETT	0d	303	304.105	1.40898	305.017	8.43778	3.53225	0.898285	9.8314	43.6812		21P-TG291187	0.315901	0.0679931	-0.121508	-0.201269	-0.0340276	-0.0762568	-0.103422	-0.110663	-0.0846893	-0.0677635	0.022329	-0.0380916	0.0722818	-0.0455097	-0.0165908	-0.0629168	-0.0430308	0.0306112	0.0209583	-0.024841	0.0955556	-0.0524157	0.03616	0.0362314	0.053494	-0.0351967	0.104251	0.0179799	-0.0516678	-0.00606937	-0.081121	-0.0554856	0.00240045
20P-TG291186	Regular ETT	0d	224	224.176	0.492981	225.156	6.46668	4.07188	0.963824	27.6425	32.6841		22P-TG291189	0.3187	0.120463	-0.19066	-0.183373	-0.0368728	-0.0978739	-0.127916	-0.0486639	-0.0974943	0.0355524	0.0388483	-0.118309	0.060791	-0.0143767	0.0337707	-0.0793743	0.131485	-0.0721684	-0.0286182	-0.0363308	-0.0256928	0.211287	-0.0382705	0.0218845	0.0299729	0.0419312	-0.069458	-0.00778465	0.00952108	0.0064858	0.0148839	0.00591017	-0.00261773
21P-TG291187	Regular ETT	0d	320	321.667	2.04473	321.682	7.59041	4.38642	0.966206	29.5911	48.5093		23P-TG291192	0.0173235	-0.0640727	-0.0275861	0.119804	-0.15351	0.0857994	0.00170928	-0.307975	0.172182	-0.123773	-0.221612	0.0323402	0.121406	-0.0647505	0.0167666	0.082694	0.0107638	0.028422	-0.143283	-0.0471509	0.00618765	0.0158613	0.0162757	-0.015225	-0.0183182	0.0174315	-0.0166445	-0.0182593	0.012248	0.0315897	-0.0080288	0.0052847	-0.00563949
22P-TG291189	Regular ETT	0d	438	438.167	0.453009	439.069	10.1553	4.35856	0.962972	27.0065	64.8175		24P-TG291195	-0.411977	0.0251484	-0.22684	-0.00663489	0.194682	0.15166	0.0565929	-0.06875	0.0391438	0.057565	0.108308	0.0501555	0.0194388	-0.0663276	0.0420966	-0.0157639	-0.00981189	0.00625164	-0.0134558	0.0275486	0.00354867	0.00681569	-0.0312912	-0.0697747	-0.0232491	0.0354236	-0.00956823	-0.0344794	-0.144824	-0.0456305	0.0258069	-0.0183705	-0.0312284
23P-TG291192	Regular ETT	0d	249	249.158	0.459398	249.836	7.65544	3.88694	0.95207	20.8638	37.7742		25P-TG291197	0.126809	-0.202154	0.0282219	0.238872	-0.110725	0.120936	0.058089	0.0214636	-0.0903986	-0.0394241	0.00928932	0.00289671	-0.0161207	0.0855248	0.0812625	0.0515472	9.07241e-05	0.0270365	-0.00503521	0.0276481	0.0887049	-0.0237636	-0.0684138	0.121841	0.0859694	0.00703515	-0.111351	0.0646885	-0.0668676	-0.0184241	0.00728808	-0.0147756	0.0161075
24P-TG291195	Regular ETT	0d	302	302.214	0.527585	303.173	8.56006	3.04477	0.868564	7.60828	45.0344		26P-TG291200	0.239141	0.0224933	-0.0724261	0.125563	-0.140496	0.111514	0.305491	0.130793	-0.00649277	-0.0667137	0.0484674	-0.0697396	0.030588	-0.0615065	-0.148371	-0.186569	-0.0534956	-0.010252	-0.0353616	-0.144417	-0.0787569	-0.0309326	0.025988	-0.00713052	-0.0227081	0.0214039	-0.0192182	0.00140123	-0.01842	0.00931103	-0.00104219	0.000574035	0.00885657
25P-TG291197	Regular ETT	0d	200	200.091	0.358794	200.595	6.09653	4.07185	0.969011	32.2693	29.5447		27P-TG291203	0.20968	0.0184428	0.0498733	0.182977	-0.136725	0.239812	0.0908588	-0.0859855	-0.171546	-0.0600405	0.10123	-0.0410672	0.0563018	0.176386	0.00235307	0.0555	0.110398	-0.0310971	0.0693414	0.102197	-0.0133787	0.0379436	0.0744325	-0.0949128	-0.018094	-0.0189086	0.072135	-0.0177065	0.0117649	0.0120911	-0.00487597	0.00756554	-0.003049
26P-TG291200	Regular ETT	0d	258	258.2	0.534577	258.694	7.82535	3.497	0.896943	9.70334	40.5543		28P-TG291206	0.264322	-0.0809917	0.177479	-0.138498	0.111899	0.159272	-0.0628607	0.0348614	0.0824228	0.00842853	-0.0142914	0.0706641	-0.0728826	0.0354709	0.00850293	0.0201089	-0.124588	-0.0418036	0.0972053	0.0246801	-0.0531463	0.0490994	0.0783887	0.0207831	-0.0195359	0.0793798	-0.0708087	-0.0331612	-0.00116961	0.0901319	-0.0309531	-0.0475873	-0.00804448
27P-TG291203	Regular ETT	0d	439	439.231	0.587756	439.504	10.0978	4.88796	0.981861	55.1286	75.2836		29P-TG291208	0.302919	0.070785	0.00144231	-0.0125633	-0.0102471	0.14018	-0.189013	-0.0858831	-0.0762146	0.265564	0.0235275	-0.203635	-0.0214522	-0.0156907	-0.081623	0.0696682	-0.121381	0.0253057	-0.0198258	-0.0334076	0.055007	-0.0975741	-0.0140713	-0.0265937	-0.0262407	0.0148268	-0.0288325	-0.00984433	0.00623672	0.00368391	0.00574818	0.0477893	-0.000576379
22E-TG291190	Regular ETT	3d	326	326.103	0.355092	326.954	8.73973	4.17158	0.959228	24.5265	48.4256		30P-TG291211	0.0609418	-0.208729	-0.184445	0.212727	-0.170534	0.00425678	-0.24854	0.115014	0.0197582	0.075992	0.0707006	0.268401	-0.0177174	0.0540178	-0.0335064	-0.0550854	-0.105307	0.0253301	-0.0452995	-0.0538347	0.0234325	0.0886921	0.028165	-0.0174491	0.0274224	-0.0329211	0.0431715	-0.00313046	0.0251804	-0.0137534	0.0059428	0.0171164	-0.00850686
24E-TG291196	Regular ETT	3d	146	146.067	0.294803	146.697	5.97227	2.98177	0.897477	9.75395	22.27		31P-TG291214	0.281206	0.0215133	-0.123231	-0.166057	-0.0903224	-0.0325076	0.209795	0.188282	0.178524	0.0290348	-0.032231	-0.0025995	-0.0256477	-0.00578661	0.0210204	0.141381	0.000981835	-0.0104231	0.0137697	0.0458631	0.0398514	0.0456479	0.00816054	-0.0278731	0.0192506	-0.00503069	-0.0234772	-0.0297631	0.00380946	-0.0696554	-0.0869936	0.0402522	-0.00469957
25E-TG291198	Regular ETT	3d	256	256.025	0.166809	256.741	7.79661	3.76862	0.942136	17.2819	39.8931		32P-TG291217	0.244459	0.384012	0.025963	0.291123	0.220952	-0.103313	-0.0283294	0.061877	0.0194214	-0.0376714	0.0254451	-0.0416978	0.0501994	0.0359105	0.0203392	0.0540412	-0.0528166	-0.00517813	-0.0618664	-0.00943409	0.0103239	-0.0159932	0.0260522	-0.0248002	0.00555933	-0.0187414	-0.0405499	-0.056952	0.0796796	-0.0699705	0.0221927	-0.0642667	8.22187e-05
26E-TG291201	Regular ETT	3d	389	389.024	0.164559	389.616	9.6471	4.4641	0.97027	33.6362	65.9271		33P-TG291220	0.139928	-0.00804097	0.18755	-0.144614	0.122543	0.2718	-0.162633	0.110022	0.204428	-0.0451561	-0.0685964	-0.0886055	-0.00181162	0.109929	0.0660399	-0.111509	0.0810954	0.0686723	-0.028683	-0.0250851	-0.080883	-0.0253255	-0.0588185	0.0267299	0.0378847	-0.0802119	0.0438799	-0.00235198	-0.00388301	-0.027134	0.0110424	0.00853544	-0.00536715
27E-TG291204	Regular ETT	3d	326	326.167	0.453006	327.346	8.90619	4.42083	0.9749	39.8411	53.721		34P-TG291223	0.2792	0.088169	-0.0917695	-0.123591	-0.0312026	-0.138188	0.0420868	-0.0729071	-0.079433	0.0344128	-0.00296468	0.113533	-0.229179	0.110794	0.0977733	-0.0897505	0.0725487	0.0309795	-0.160512	0.0574402	-0.0505174	-0.115355	0.0285715	-0.0251432	-0.0486953	0.03103	-0.0263538	0.00647809	-0.00056046	0.00783797	-0.0136804	0.00269583	0.00168341
21E-TG291188	Regular ETT	7d	303	303	0.0178277	303.292	8.27625	3.57079	0.922327	12.8744	44.8665		35P-TG291226	0.220142	0.142502	0.061726	-0.0137348	-0.0440072	0.00799448	0.100273	-0.25044	0.00353937	0.0700951	-0.114101	0.128417	-0.162303	-0.0357247	-0.062474	-0.0210523	-0.00350773	-0.0116782	0.185375	-0.0504572	-0.0286826	0.0386205	-0.0807895	0.00792236	-0.0160772	-0.0661971	0.00187693	0.00419471	0.0133803	-0.0600365	0.0247856	-0.00837123	0.00762115
23E-TG291193	Regular ETT	7d	187	187	0.0311663	187.259	6.78951	2.9731	0.872867	7.86579	29.0229		36P-TG291229	0.140745	0.462959	0.0634996	0.353189	0.193123	-0.12594	-0.0529563	0.0511113	0.0499457	-0.029434	-0.0357141	0.0424594	-0.00917374	-0.0545465	0.0194966	-0.0163227	0.0353694	0.00814774	0.0533087	0.0215713	-0.00469683	0.0133378	-0.0145963	0.0363494	0.00104795	0.0200418	0.038642	0.0442949	-0.0665288	0.069055	-0.0305115	0.0552504	-0.00205399

## Sheet: Fig6
Table 5. Laryngeal tissue levels of IL-6, IFN-γ, TNF-α, IFN-α, IL-1 β, CXCL8, IL-10, IL-4, and IL-12 determined from ProcartaPlex™ Porcine Panel (Cat. EPX090-60829-901, Invitrogen, Waltham, MA)
		IFN alpha	IFN gamma	IL-1 beta	IL-10	IL-12	IL-4	IL-6	IL-8	TNF alpha
Type	Duration	mass (pg) per mg of protein	mass (pg) per mg of protein	mass (pg) per mg of protein	mass (pg) per mg of protein	mass (pg) per mg of protein	mass (pg) per mg of protein	mass (pg) per mg of protein	mass (pg) per mg of protein	mass (pg) per mg of protein
Regular ETT	3d	0.127577	0.476461	17.9194	3.25712	8.52163	0.15882	42.0835	15.1765	0.790197
Regular ETT	3d	0.179651	0.878962	9.27672	1.50955	8.96686	0.529306	70.8161	53.7589	1.42032
Regular ETT	3d	0.275162	0.96439	27.5453	3.97133	17.998	0.26987	37.7223	90.2822	2.26347
Regular ETT	3d	0.258506	1.15747	37.19	3.96328	14.8554	0.300622	106.677	116	1.41888
Regular ETT	3d	0.124504	0.565275	42.6246	1.52123	5.69997	0.176022	67.9031	50.3767	1.04898
Regular ETT	7d	0.247639	0.923571	14.4645	2.81131	12.4794	0.379577	23.1055	3.51566	1.34171
Regular ETT	7d	0.204167	0.803906	14.6979	1.91406	10.2934	0.242448	5.81237	16.2398	1.71202
Regular ETT	7d	0.474316	0.413604	16.4872	1.36729	4.98348	0.20364	47.9565	71.3675	0.298503
Regular ETT	7d	0.665478	0.732398	15.2924	2.45744	6.29168	0.232979	4.17256	15.7459	0.997597
Dexamethasone ETT	3d	0.312885	1.56442	46.4606	6.76055	14.9738	0.379932	60.3225	40.7365	1.74601
Dexamethasone ETT	3d	0.585398	2.92458	72.7725	9.5615	54.3698	0.975664	55.8802	97.723	4.88073
Dexamethasone ETT	3d	0.875	4.23814	62.7891	19.9321	47.8849	1.14199	30.7215	5.01218	8.43814
Dexamethasone ETT	3d	0.175728	0.967775	67.0363	1.53825	10.6302	0.333628	27.956	141.071	0.578119
Dexamethasone ETT	3d	0.393589	2.25501	39.8861	6.01216	25.159	0.823287	7.26514	115.345	3.95936
Dexamethasone ETT	7d	0.278602	1.17821	32.4923	3.54952	13.4516	0.338151	5.72092	192.08	1.53976
Dexamethasone ETT	7d	0.205516	0.773488	21.3587	2.57829	11.6272	0.37242	11.2075	5.7806	1.67278
Dexamethasone ETT	7d	1.52612	0.821229	65.1491	2.22758	12.9532	0.196753	97.9196	#VALUE!	1.17709
Dexamethasone ETT	7d	0.164969	0.820757	22.1441	2.72268	10.1081	0.263133	51.7486	105.685	1.75604
Control		0.370091	1.6173	20.0922	5.42183	19.0338	0.525529	2.19464		2.34637
Control		0.325891	1.91752	18.2208	4.76615	19.6931	0.33753	2.22304		3.00285
Control		0.121723	0.492072	6.39693	1.39982	5.82069	0.154096	0.96731		0.705735
Control			0.201757	0.58487		1.06773	0.0483613		2.62058	0.188911
Control			0.102361	0.313817	0.067006	0.772084	0.0451196		0.949195	0.0585882
Control			0.0971269	0.600632	0.202801	0.801879	0.0326346	0.749819	2.56959	0.0345772

## Sheet: Fig7
Table 6. Quantification of surface marker expression (CD86 and CD206) determined from immunostaining of epithelial and vocal fold muscle ares. Images were analyzed using Harmony 4.9 PhenoLOGIC software (PerkinElmer). 4 regions from the epithelium and 4 regions from the vocalis muscle were analyzed for each sample.
Epithelium									Muscle
				CD206 (M2)- Orange	CD86 (M1)- Red	CD206 (M2)- Orange	CD86 (M1)- Red						CD206 (M2)- Orange	CD86 (M1)- Red	CD206 (M2)- Orange	CD86 (M1)- Red
	Type	Duration	Nuclei - Number of Objects	546 Markers - Number of Objects	647 Markers - Number of Objects	546 Percentage Positive	647 Percentage Positive			Type	Duration	Nuclei - Number of Objects	546 Markers - Number of Objects	647 Markers - Number of Objects	546 Percentage Positive	647 Percentage Positive
	Dexamethasone ETT	3d	1854	270	154	14.5631	8.30636			Dexamethasone ETT	3d	685	94	16	13.7226	2.33577
	Dexamethasone ETT	3d	1626	242	52	14.8831	3.19803			Dexamethasone ETT	3d	737	60	45	8.14111	6.10583
	Dexamethasone ETT	3d	1941	280	122	14.4256	6.28542			Dexamethasone ETT	3d	704	73	62	10.3693	8.80682
	Dexamethasone ETT	3d	1290	177	115	13.7209	8.91473			Dexamethasone ETT	3d	737	68	40	9.22659	5.42741
	Dexamethasone ETT	3d	2182	60	78	2.74977	3.5747			Dexamethasone ETT	3d	728	182	132	25	18.1319
	Dexamethasone ETT	3d	2295	155	122	6.75381	5.3159			Dexamethasone ETT	3d	591	50	75	8.46024	12.6904
	Dexamethasone ETT	3d	1811	38	89	2.09829	4.91441			Dexamethasone ETT	3d	655	146	274	22.2901	41.8321
	Dexamethasone ETT	3d	2086	54	112	2.58869	5.36913			Dexamethasone ETT	3d	878	173	293	19.7039	33.3713
	Dexamethasone ETT	3d	1481	178	83	12.0189	5.60432			Dexamethasone ETT	3d	669	267	180	39.9103	26.9058
	Dexamethasone ETT	3d	1534	448	144	29.2047	9.38722			Dexamethasone ETT	3d	798	234	72	29.3233	9.02256
	Dexamethasone ETT	3d	1815	355	331	19.5592	18.2369			Dexamethasone ETT	3d	850	279	185	32.8235	21.7647
	Dexamethasone ETT	3d	953	169	132	17.7335	13.851			Dexamethasone ETT	3d	592	125	53	21.1149	8.9527
	Dexamethasone ETT	3d	2336	167	158	7.14897	6.7637			Dexamethasone ETT	3d	1022	135	120	13.2094	11.7417
	Dexamethasone ETT	3d	1791	328	335	18.3138	18.7046			Dexamethasone ETT	3d	892	247	153	27.6906	17.1525
	Dexamethasone ETT	3d	2110	295	188	13.981	8.90995			Dexamethasone ETT	3d	871	118	153	13.5476	17.566
	Dexamethasone ETT	3d	2449	216	232	8.81993	9.47325			Dexamethasone ETT	3d	804	97	192	12.0647	23.8806
	Dexamethasone ETT	3d	864	130	240	15.0463	27.7778			Dexamethasone ETT	3d	719	102	362	14.1864	50.3477
	Dexamethasone ETT	3d	1121	168	270	14.9866	24.0856			Dexamethasone ETT	3d	905	93	222	10.2762	24.5304
	Dexamethasone ETT	3d	1398	227	318	16.2375	22.7468			Dexamethasone ETT	3d	1100	219	143	19.9091	13
	Dexamethasone ETT	3d	1183	126	316	10.6509	26.7117			Dexamethasone ETT	3d	660	89	245	13.4848	37.1212
	Dexamethasone ETT	3d	2421	316	301	13.0525	12.4329			Dexamethasone ETT	3d	775	121	129	15.6129	16.6452
	Dexamethasone ETT	3d	1865	261	249	13.9946	13.3512			Dexamethasone ETT	3d	873	168	74	19.244	8.47652
	Dexamethasone ETT	3d	1354	139	229	10.2659	16.9129			Dexamethasone ETT	3d	808	170	81	21.0396	10.0248
	Dexamethasone ETT	3d	1304	304	138	23.3129	10.5828			Dexamethasone ETT	3d	852	131	74	15.3756	8.68545
	Dexamethasone ETT	3d	1761	369	263	20.954	14.9347			Dexamethasone ETT	3d	793	170	268	21.4376	33.7957
	Dexamethasone ETT	3d	1827	248	137	13.5742	7.49863			Dexamethasone ETT	3d	757	143	125	18.8904	16.5125
	Dexamethasone ETT	3d	2277	286	212	12.5604	9.3105			Dexamethasone ETT	3d	618	128	109	20.712	17.6375
	Dexamethasone ETT	3d	1695	477	387	28.1416	22.8319			Dexamethasone ETT	3d	605	115	111	19.0083	18.3471
	Dexamethasone ETT	7d	1176	99	455	8.41837	38.6905			Dexamethasone ETT	7d	1171	52	48	4.44065	4.09906
	Dexamethasone ETT	7d	1173	91	227	7.75789	19.3521			Dexamethasone ETT	7d	466	10	42	2.14592	9.01288
	Dexamethasone ETT	7d	1200	115	139	9.58333	11.5833			Dexamethasone ETT	7d	597	42	62	7.03518	10.3853
	Dexamethasone ETT	7d	2155	40	166	1.85615	7.70302			Dexamethasone ETT	7d	496	87	101	17.5403	20.3629
	Dexamethasone ETT	7d	1771	435	434	24.5624	24.5059			Dexamethasone ETT	7d	647	219	378	33.8485	58.4235
	Dexamethasone ETT	7d	1821	485	439	26.6337	24.1076			Dexamethasone ETT	7d	697	119	50	17.0732	7.1736
	Dexamethasone ETT	7d	1211	295	357	24.36	29.4798			Dexamethasone ETT	7d	793	280	414	35.309	52.2068
	Dexamethasone ETT	7d	1129	105	258	9.30027	22.8521			Dexamethasone ETT	7d	750	322	264	42.9333	35.2
	Dexamethasone ETT	7d	917	323	479	35.2236	52.2356			Dexamethasone ETT	7d	713	90	142	12.6227	19.9158
	Dexamethasone ETT	7d	836	342	498	40.9091	59.5694			Dexamethasone ETT	7d	678	170	160	25.0737	23.5988
	Dexamethasone ETT	7d	1387	148	83	10.6705	5.98414			Dexamethasone ETT	7d	515	138	99	26.7961	19.2233
	Dexamethasone ETT	7d	874	95	331	10.8696	37.8719			Dexamethasone ETT	7d	621	113	103	18.1965	16.5862
	Dexamethasone ETT	7d	981	311	299	31.7023	30.4791			Dexamethasone ETT	7d	600	256	142	42.6667	23.6667
	Dexamethasone ETT	7d	899	346	316	38.4872	35.1502			Dexamethasone ETT	7d	912	145	118	15.8991	12.9386
	Dexamethasone ETT	7d	1104	325	440	29.4384	39.8551			Dexamethasone ETT	7d	784	243	128	30.9949	16.3265
	Dexamethasone ETT	7d	1159	309	281	26.6609	24.245			Dexamethasone ETT	7d	615	235	220	38.2114	35.7724
	Dexamethasone ETT	7d	871	437	379	50.1722	43.5132			Dexamethasone ETT	7d	743	126	103	16.9583	13.8627
	Dexamethasone ETT	7d	861	531	387	61.6725	44.9477			Dexamethasone ETT	7d	627	150	113	23.9234	18.0223
	Dexamethasone ETT	7d	1555	333	654	21.4148	42.0579			Dexamethasone ETT	7d	525	131	210	24.9524	40
	Dexamethasone ETT	7d	725	254	362	35.0345	49.931			Dexamethasone ETT	7d	606	142	107	23.4323	17.6568
	Dexamethasone ETT	7d	627	254	165	40.5104	26.3158			Dexamethasone ETT	7d	493	26	71	5.27383	14.4016
	Dexamethasone ETT	7d	814	435	181	53.4398	22.2359			Dexamethasone ETT	7d	649	60	82	9.24499	12.6348
	Dexamethasone ETT	7d	1255	379	220	30.1992	17.5299			Dexamethasone ETT	7d	553	86	32	15.5515	5.78662
	Dexamethasone ETT	7d	1258	367	252	29.1733	20.0318			Dexamethasone ETT	7d	462	37	23	8.00866	4.97835
	Dexamethasone ETT	7d	1820	146	97	8.02198	5.32967			Dexamethasone ETT	7d	966	210	72	21.7391	7.45342
	Dexamethasone ETT	7d	1444	158	59	10.9418	4.08587			Dexamethasone ETT	7d	944	160	30	16.9492	3.17797
	Dexamethasone ETT	7d	1614	126	56	7.80669	3.46964			Dexamethasone ETT	7d	809	218	50	26.9468	6.18047
	Dexamethasone ETT	7d	1801	107	40	5.94114	2.22099			Dexamethasone ETT	7d	1504	215	64	14.2952	4.25532
	Regular ETT	3d	1319	344	202	26.0804	15.3146			Regular ETT	3d	802	91	62	11.3466	7.73067
	Regular ETT	3d	1035	231	120	22.3188	11.5942			Regular ETT	3d	582	101	54	17.354	9.27835
	Regular ETT	3d	1663	208	205	12.5075	12.3271			Regular ETT	3d	394	59	13	14.9746	3.29949
	Regular ETT	3d	1730	156	394	9.01734	22.7746			Regular ETT	3d	802	91	49	11.3466	6.10973
	Regular ETT	3d	1021	68	43	6.66014	4.21156			Regular ETT	3d	829	209	60	25.2111	7.23764
	Regular ETT	3d	1241	185	100	14.9073	8.05802			Regular ETT	3d	733	161	65	21.9645	8.86767
	Regular ETT	3d	1288	235	389	18.2453	30.2019			Regular ETT	3d	898	210	45	23.3853	5.01114
	Regular ETT	3d	628	174	32	27.707	5.09554			Regular ETT	3d	1166	405	150	34.7341	12.8645
	Regular ETT	3d	764	142	104	18.5864	13.6126			Regular ETT	3d	647	109	87	16.847	13.4467
	Regular ETT	3d	996	409	103	41.0643	10.3414			Regular ETT	3d	706	163	111	23.0878	15.7224
	Regular ETT	3d	908	413	105	45.4846	11.5639			Regular ETT	3d	886	256	66	28.8939	7.44921
	Regular ETT	3d	855	408	180	47.7193	21.0526			Regular ETT	3d	804	184	103	22.8856	12.8109
	Regular ETT	3d	833	225	30	27.0108	3.60144			Regular ETT	3d	854	120	138	14.0515	16.1593
	Regular ETT	3d	1015	230	74	22.6601	7.29064			Regular ETT	3d	921	244	144	26.4929	15.6352
	Regular ETT	3d	942	91	60	9.6603	6.36943			Regular ETT	3d	642	198	112	30.8411	17.4455
	Regular ETT	3d	764	179	100	23.4293	13.089			Regular ETT	3d	907	275	37	30.3197	4.07938
	Regular ETT	3d	691	260	140	37.6266	20.2605			Regular ETT	3d	987	220	35	22.2898	3.5461
	Regular ETT	3d	838	172	170	20.5251	20.2864			Regular ETT	3d	714	126	49	17.6471	6.86275
	Regular ETT	3d	827	138	185	16.6868	22.37			Regular ETT	3d	643	149	71	23.1726	11.042
	Regular ETT	3d	617	168	193	27.2285	31.2804			Regular ETT	3d	1050	248	50	23.619	4.7619
	Regular ETT	3d	752	156	64	20.7447	8.51064			Regular ETT	3d	717	51	16	7.11297	2.23152
	Regular ETT	3d	1528	36	28	2.35602	1.83246			Regular ETT	3d	449	135	35	30.0668	7.7951
	Regular ETT	3d	1222	57	56	4.66448	4.58265			Regular ETT	3d	643	85	50	13.2193	7.77605
	Regular ETT	3d	1080	102	82	9.44444	7.59259			Regular ETT	3d	653	89	66	13.6294	10.1072
	Regular ETT	3d	629	89	83	14.1494	13.1955			Regular ETT	3d	634	101	18	15.9306	2.83912
	Regular ETT	3d	1368	96	168	7.01754	12.2807			Regular ETT	3d	511	85	42	16.6341	8.21918
	Regular ETT	3d	683	30	116	4.39239	16.9839			Regular ETT	3d	586	119	54	20.3072	9.21502
	Regular ETT	3d	1168	330	154	28.2534	13.1849			Regular ETT	3d	556	73	146	13.1295	26.259
	Regular ETT	3d	689	172	345	24.9637	50.0726			Regular ETT	3d	616	149	99	24.1883	16.0714
	Regular ETT	3d	1060	65	276	6.13208	26.0377			Regular ETT	3d	657	260	150	39.5738	22.8311
	Regular ETT	3d	646	193	334	29.8762	51.7028			Regular ETT	3d	759	299	210	39.3939	27.668
	Regular ETT	3d	1124	111	135	9.87544	12.0107			Regular ETT	3d	790	162	111	20.5063	14.0506
	Regular ETT	7d	1987	94	99	4.73075	4.98239			Regular ETT	7d	524	110	81	20.9924	15.458
	Regular ETT	7d	2130	95	98	4.46009	4.60094			Regular ETT	7d	551	62	135	11.2523	24.5009
	Regular ETT	7d	2359	20	58	0.847817	2.45867			Regular ETT	7d	508	27	89	5.31496	17.5197
	Regular ETT	7d	2337	38	46	1.62602	1.96834			Regular ETT	7d	432	36	67	8.33333	15.5093
	Regular ETT	7d	583	3	50	0.51458	8.57633			Regular ETT	7d	751	108	231	14.3808	30.759
	Regular ETT	7d	376	46	98	12.234	26.0638			Regular ETT	7d	766	224	206	29.2428	26.893
	Regular ETT	7d	467	4	12	0.856531	2.56959			Regular ETT	7d	870	155	202	17.8161	23.2184
	Regular ETT	7d	1183	12	84	1.01437	7.10059			Regular ETT	7d	910	195	214	21.4286	23.5165
	Regular ETT	7d	995	425	339	42.7136	34.0704			Regular ETT	7d
	Regular ETT	7d	1007	362	384	35.9484	38.1331			Regular ETT	7d
	Regular ETT	7d	798	179	272	22.4311	34.0852			Regular ETT	7d
	Regular ETT	7d	836	173	213	20.6938	25.4785			Regular ETT	7d
	Regular ETT	7d	826	334	184	40.4358	22.276			Regular ETT	7d	641	71	52	11.0764	8.11232
	Regular ETT	7d	1092	274	101	25.0916	9.24908			Regular ETT	7d	594	66	73	11.1111	12.2896
	Regular ETT	7d	1413	384	331	27.1762	23.4253			Regular ETT	7d	680	118	32	17.3529	4.70588
	Regular ETT	7d	958	146	77	15.2401	8.03758			Regular ETT	7d	735	132	52	17.9592	7.07483
	Regular ETT	7d	1995	163	72	8.17043	3.60902			Regular ETT	7d	935	53	27	5.66845	2.8877
	Regular ETT	7d	1187	73	198	6.14996	16.6807			Regular ETT	7d	845	40	26	4.73373	3.07692
	Regular ETT	7d	1866	257	163	13.7728	8.73526			Regular ETT	7d	862	45	29	5.22042	3.36427
	Regular ETT	7d	1442	272	91	18.8627	6.31068			Regular ETT	7d	825	66	64	8	7.75758
	Regular ETT	7d	1532	146	382	9.53003	24.9347			Regular ETT	7d	789	143	120	18.1242	15.2091
	Regular ETT	7d	1262	353	315	27.9715	24.9604			Regular ETT	7d	918	171	227	18.6275	24.7277
	Regular ETT	7d	1835	184	165	10.0272	8.99183			Regular ETT	7d	675	135	65	20	9.62963
	Regular ETT	7d	2233	62	55	2.77653	2.46305			Regular ETT	7d	821	105	159	12.7893	19.3666
	Regular ETT	7d	1451	58	39	3.99724	2.6878			Regular ETT	7d	980	245	176	25	17.9592
	Regular ETT	7d	1595	265	233	16.6144	14.6082			Regular ETT	7d	861	121	86	14.0534	9.98839
	Regular ETT	7d	2398	54	75	2.25188	3.12761			Regular ETT	7d	1036	153	159	14.7683	15.3475
	Regular ETT	7d	1607	174	169	10.8276	10.5165			Regular ETT	7d	1129	139	22	12.3118	1.94863

## Sheet: Fig8
Table 7. Cross sections of tracheal tissue stained with H&E, Masson’s Trichrome, and Alcian Blue/Periodic Acid Schiff were quantified to determine epithelial thickness, area of collagen expressed as percentage of the total area, and Alcian Blue/Periodic Acid Schiff ratio measurements.
Percentage Area of Collagen																				Percentage Area of AB-PAS																					Epithelial Thickness
	Type	Duration	Area	StdDev	%Area			Summary: Percentage Area of Collagen @ 400um Magnification																																Area	StdDev	Angle	%Area	Length
	Regular ETT	7d	4223234	28.524	31.717				Reg 3d	Reg 7d	Dex 3d	Dex 7d								Alcian Blue	Type	Duration	Area	MinThr	MaxThr	StdDev	%Area		Summary: Percentage Area of AB @ 400um Magnification											49.566	58.26	-106.46	0	94.993					Reg 3d
	Regular ETT	7d	1337698	29.611	53.139				32.384	36.403	53.133	42.655									Regular ETT	7d	1745981	0	169	39.962	15.846			Reg 3d	Reg 7d	Dex 3d	Dex 7d							48.494	66.782	-104.808	0	93.159					97.4468
	Regular ETT	7d	4332884	30.149	48.736				42.312	31.717	31.638	45.399									Regular ETT	7d	2584136	0	186	33.17	23.779			26.673	22.756	24.541	21.699							51.709	62.267	-120.041	0	99.258					110.209
	Regular ETT	3d	2843672	22.715	32.384				53.592	53.139	41.383	32.916									Regular ETT	7d	3716641	0	152	47.15	19.798			30.149	15.846	25.982	24.56							51.709	86.047	-93.873	0	99.609					66.9508
	Regular ETT	7d	2595873	24.839	36.403				37.062	48.736	41.087	49.872									Regular ETT	3d	4338706	0	166	40.526	26.673			24.546	23.779	29.242	37.109							52.245	68.338	-102.529	0	100.215					70.6758
	Regular ETT	3d	2661040	26.658	42.312				47.153		43.035										Regular ETT	7d	1853094	0	151	45.952	22.756			24.576	19.798	37.137	44.577							29.049	68.123	-177.839	0	110.929					82.2382
	Regular ETT	3d	3245749	26.985	53.592																Regular ETT	3d	1641694	0	170	39.628	30.149			29.544		23.461								30.074	48.622	-173.328	0	114.764				AVERAGE	85.5042
	Regular ETT	3d	6289523	28.548	37.062																Regular ETT	3d	982605	0	145	43.995	24.546		AVERAGE	27.0976	20.5448	28.0726	31.9862							27.613	42.875	3.984	0	105.353				SE	7.28763
	Regular ETT	3d	5488345	24.089	47.153																Regular ETT	3d	3907893	0	154	46.426	24.576		SE	1.06481	1.54082	2.20582	4.64856							27.75	75.366	1.98	0	105.946
	Dexamethasone ETT	3d	2110378	29.515	31.638																Regular ETT	3d	4389334	0	165	36.897	29.544													29.869	52.603	1.97	0	114.054
	Dexamethasone ETT	3d	3020495	27.6	41.383							Area	StdDev	%Area							Dexamethasone ETT	3d	3548926	0	162	39.484	25.982													42.071	34.488	30.51	0	73.672
	Dexamethasone ETT	3d	2996509	30.859	41.087						Control1	4297708	31.439	40.573							Dexamethasone ETT	3d	2317871	0	158	36.591	29.242													36.933	46.044	22.736	0	64.517
	Dexamethasone ETT	7d	4654551	27.222	42.655						Control2	5480280	27.764	64.399							Dexamethasone ETT	3d	2068217	0	148	41.16	37.137													41.75	68.364	37.136	0	73.219
	Dexamethasone ETT	3d	2995914	25.564	53.133						Control3	3743918	28.33	59.474							Dexamethasone ETT	7d	2161684	0	163	45.106	21.699													34.685	41.627	0	0	60.638
	Dexamethasone ETT	3d	4858346	27.223	43.035						Control4	3267852	28.523	39.041							Dexamethasone ETT	3d	1419816	0	159	42.84	24.541													35.969	32.074	6.226	0	62.708
	Dexamethasone ETT	7d	8125367	24.963	45.399																Dexamethasone ETT	3d	2173170	0	156	44.618	23.461													68.667	36.213	-92.553	0	72.8
	Dexamethasone ETT	7d	3358132	29.681	32.916																Dexamethasone ETT	7d	4458710	0	166	41.586	24.56													66.95	62.566	-96.71	0	71.363
	Dexamethasone ETT	7d	6744741	26.226	49.872																Dexamethasone ETT	7d	5383451	0	160	37.302	37.109													65.233	34.471	-107.354	0	69.886
																					Dexamethasone ETT	7d	2682374	0	144	39.758	44.577													65.233	35.276	-84.289	0	69.831			CONTROL TRACHEA
																																								65.233	28.228	-88.854	0	69.499			Area	StdDev	Angle
																																								38.095	22.629	-35.977	0	79.438			9.124	13.198	-82.804
																				PAS	Type	Duration	Area	MinThr	MaxThr	StdDev	%Area		Summary: Percentage Area of PAS @ 400um Magnification											39.456	48.771	-17.492	0	82.381			7.769	41.759	-81.87
																					Regular ETT	7d	935276	0	154	49.921	8.488			Reg 3d	Reg 7d	Dex 3d	Dex 7d							42.177	50.794	-21.283	0	87.899			9.124	35.828	-87.709
																					Regular ETT	7d	1630171	0	195	33.679	15			6.896	13.12	13.002	14							39.229	56.225	-38.4	0	82.029			8.13	19.223	-82.555
																					Regular ETT	7d	1580877	0	167	48.295	8.421			11.996	8.488	10.026	6.896							38.095	55.831	-39.894	0	79.444			8.763	11.913	-110.136
																					Regular ETT	3d	1121789	0	187	41.105	6.896			8.796	15	6.071	3.814							29.489	24.132	1.251	0	57.745			9.323	17.314	-100.568
																					Regular ETT	7d	1068426	0	179	42.203	13.12			5.999	8.421	6.368	2.392							27.964	18.016	1.314	0	54.972			9.051	24.759	-90.434
																					Regular ETT	3d	653219	0	168	43.459	11.996			6.145		8.831								29.489	43.617	3.235	0	58.076			8.575	23.272	-74.181
																					Regular ETT	3d	352121	0	185	42.783	8.796		AVERAGE	7.9664	11.2572	8.8596	6.7755							28.218	20.988	3.9	0	55.591			9.595	30.375	-75.069
																					Regular ETT	3d	953889	0	165	49.412	5.999		SE	1.00518	1.44029	1.14027	2.23877							30.506	21.641	4.564	0	60.191			7.486	26.966	-102.758
																					Regular ETT	3d	912885	0	204	33.699	6.145													30.576	60.458	-8.798	0	87.297			14.503	7.252	55.119
																					Dexamethasone ETT	3d	1369437	0	174	44.11	10.026													31.547	63.834	-12.425	0	90.122			12.803	13.2	-117.937
																					Dexamethasone ETT	3d	481202	0	172	48.031	6.071													33.852	41.307	-12.037	0	96.876			13.03	31.516	-104.219
																					Dexamethasone ETT	3d	354615	0	187	31.175	6.368													29.484	39.371	-6.419	0	84.127			12.69	20.392	-113.334
																					Dexamethasone ETT	7d	1394716	0	170	42.554	14													30.94	63.013	-4.295	0	88.376			15.069	29.131	-117.536
																					Dexamethasone ETT	3d	752230	0	161	46.477	13.002													17.404	31.951	-71.423	0	66.422			10.475	27.509	-44.798
																					Dexamethasone ETT	3d	818026	0	151	50.473	8.831													16.585	45.516	-75.906	0	63.299			11.861	26.897	-53.881
																					Dexamethasone ETT	7d	1251856	0	196	33.649	6.896													15.971	23.62	-92.703	0	60.939			11.861	27.879	-70.38
																					Dexamethasone ETT	7d	553319	0	180	48.266	3.814													15.152	19.914	-90.518	0	57.738			11.553	16.83	-55.665
																					Dexamethasone ETT	7d	143943	0	191	38.259	2.392													16.79	26.803	-76.532	0	63.935			10.475	24.849	-50.048
																																								30.37	47.283	3.212	0	77.078
																																								31.295	55.078	2.551	0	79.392
																																								26.979	31.954	2.632	0	68.391
																											AB/PAS													30.833	38.297	1.439	0	78.16
																												Regular 3d		Regular 7d		Dexamethasone 3d		Dexamentasone 7d						28.058	61.77	1.266	0	71.085
																													3.86789		1.73445		1.88748		1.54993					47.25	22.872	-39.75	0	78.595
																													2.51325		1.86687		2.59146		3.56148					46.176	52.555	-40.263	0	76.835
																													2.79059		1.58527		4.81667		9.72968					42.954	46.974	-36.773	0	70.957
																													4.09668		2.35103		5.83182		18.6359					42.954	48.927	-55.641	0	71.025
																													4.80781				2.65666							42.596	29.949	-52.253	0	70.367
																											AVERAGE		3.61525		1.8844		3.55682		8.36924					29.187	60.654	-109.093	0	74.704
																											SE		0.38012		0.143617		0.672063		3.32483					24.222	24.695	-108.208	0	62.065
																																								26.931	26.503	-96.766	0	69.136
																																	AB/PAS							26.028	36.376	-84.655	0	66.617
																					Alcian Blue		Area	MinThr	MaxThr	StdDev	%Area													24.373	22.254	-93.2	0	62.546
																						Control1	1669656	0	167	37.389	21.472							Control1	2.03893					38.063	47.806	33.294	0	77.948
																						Control2	1138112	0	174	44.026	14.82							Control2	0.596402					45.628	63.824	38.006	0	93.179
																						Control3	483582	0	198	38.183	10.637							Control3	0.431854					39.481	33.483	33.69	0	80.643
																						Control4	879505	0	173	42.587	16.054							Control4	0.621694					33.807	27.961	38.407	0	68.874
																																	AVERAGE		0.922221					38.772	38.646	30.964	0	79.384
																																	SE		0.324421					12.058	21.806	0.326	0	45.939
																					PAS		Area	MinThr	MaxThr	StdDev	%Area													10.355	31.524	1.517	0	39.427
																						Control1	818927	0	186	40.52	10.531													10.764	25.706	1.459	0	40.992
																						Control2	1908257	0	169	33.893	24.849													11.241	22.004	1.746	0	42.826
																						Control3	1119796	0	175	36.798	24.631													10.9	30.205	-3.24	0	41.567
																						Control4	1414685	0	152	40.282	25.823													38.849	62.257	54.324	0	74.552
																																								36.438	36.455	51.938	0	69.686
																																								40.724	47.235	50.097	0	78.269
																																								37.241	32.027	45.881	0	71.38
																																								40.724	58.768	59.689	0	77.945
																																								16.923	17.686	-36.581	0	57.741
																																								15.307	18.993	-42.059	0	52.238
																																								16.243	42.633	-44.787	0	55.469
																																								14.797	24.024	-55.577	0	50.554
																																								15.052	64.859	-56.853	0	51.199
																																								22.76	16.713	-26.27	0	62.738
																																								22.499	18.405	-22.235	0	61.947
																																								20.028	22.921	-26.398	0	55.158
																																								21.329	18.242	-20.886	0	58.671
																																								24.06	24.289	-12.901	0	66.225
[truncated: 4 more columns]
